# Supplementary material for: Intrinsic Disorder in the Human Spliceosomal Proteome
Source: PLoS Comput Biol. 2012 Aug 9;8(8):e1002641. doi: 10.1371/journal.pcbi.1002641 (PMC3415423; doi:10.1371/journal.pcbi.1002641)
Supplement: Table S1 — Proteins of the human spliceosomes divided into groups. (XLSX) [file pcbi.1002641.s008.xlsx]

## Sheet: Table S1
Table S1: Proteins of the human spliceosomes divided into groups.
Protein group	Type	Function	Abundant proteins	Non-abundant proteins
Sm	snRNP	scaffold	Sm-B (gi: 4507125), Sm-D1 (gi: 5902102), Sm-D2 (gi: 237649049), Sm-D3 (gi: 4759160), Sm-E (gi: 4507129), Sm-F (gi: 4507131), Sm-G (gi: 4507133)
Lsm	snRNP	scaffold	LSm2 (gi: 10863977), LSm3 (gi: 7657315), LSm4 (gi: 6912486), LSm5 (gi: 6912488), LSm6 (gi: 5901998), LSm7 (gi: 7706423), LSm8 (gi: 7706425)
U1 snRNP	snRNP	recognition, early assembly	U1-70K (gi: 29568103), U1-A (gi: 4759156), U1-C (gi: 4507127)
U2 snRNP, U2-A'/U2-B''	snRNP	recognition, early assembly	U2 snRNP-A' (gi: 50593002), U2 snRNP-B'' (gi: 4507123)
U2 snRNP, SF3A	snRNP	recognition, early assembly	SF3a120 (gi: 5032087), SF3a66 (gi: 21361376), SF3a60 (gi: 5803167)
U2 snRNP, SF3B	snRNP	recognition, early assembly	SF3b155 (gi: 54112117), SF3b145 (gi: 55749531), SF3b130 (gi: 54112121), SF3b49 (gi: 5032069), SF3b10 (gi: 13775200), SF3b14a / p14 (gi: 7706326), SF3b14b (gi: 14249398)
U2 snRNP-related	free	recognition, early assembly	FBP-interacting repressor (gi: 17978512), SPF45 (gi: 14249678), hU2AF35 (gi: 5803207), hU2AF65 (gi: 6005926), CHERP (gi: 119226260), hPRP43 (gi: 68509926), SPF30 (gi: 5032113)	PRP5 homologue (gi: 41327773), SF3b125 (gi: 45446747), SR140 (gi: 122937227), tat SF1 (gi: 21361437)
U11/U12	snRNP	recognition, early assembly	U11/U12-20K (gi: 9506863), U11/U12-25K (gi: 13443018), U11/U12-31K (gi: 51243065), U11/U12-35K (gi: 13027642), U11/U12-48K (gi: 71143123), U11/U12-59K (gi: 22027541), U11/U12-65K (gi: 40538732), ZRSR2 (gi: 2833266)
U4/U6 disnRNP	snRNP	assistance of catalysis	U4/U6-15.5K (gi: 4826860), U4/U6-20K (gi: 5454154), U4/U6-60K (gi: 24431950), U4/U6-61K (gi: 221136939), U4/U6-90K (gi: 4758556)
U5 snRNP	snRNP	assistance of catalysis	U5-100K (gi: 41327771), U5-102K (gi: 40807485), U5-116K (gi: 217272892), U5-15K (gi: 5729802), U5-40K (gi: 115298668), U5-52K (gi: 5174409), U5-200K (gi: 40217847), U5-220K (gi: 91208426)
U4/U6.U5 trisnRNP	snRNP	assembly / dynamics	U4/U6.U5-110K (gi: 10863889), U4/U6.U5-65K (gi: 56550051), U4/U6.U5-27K (gi: 24307919) (*)
hPrp19 / CDC5L	complex	pre-mRNA binding, assistance of catalysis	CCAP2 (gi: 116812573), catenin, b-like 1 (gi: 18644734), CDC5L (gi: 11067747), PRL1 (gi: 4505895), hPRP19 (gi: 7657381), SPF27 (gi: 5031653)	CCAP1 (gi: 5729877), Npw38 (gi: 74027255), Npw38BP (gi: 7706501)
hPrp19 / CDC5L-related	free		Cyp-E (gi: 5174637), PPIase-like 1 (gi: 7706339), RBM22 (gi: 8922328), hSyf1 (gi: 55770906), hIsy1 (gi: 20149304), G10 (gi: 32171175), SKIP (gi: 6912676), KIAA0560 (gi: 38788372), CRNKL1 (gi: 124256489)
CBP	complex	(pre-)mRNA binding	CAP20 (gi: 19923387), CAP80 (gi: 4505343)
EJC	complex	mRNA export	EIF4A3 (gi: 7661920), MLN51 (gi: 15721939)(**), Magoh (gi: 4505087), SAP18 (gi: 215490089), Y14 (gi: 4826972)	Acinus (gi: 308153407), pinin (gi: 33356174), Aly/REF (gi: 238776833), RNPS1 (gi: 6857826), UAP56 (gi: 6857826)
RES	complex	retention of pre-mRNAs in nucleus	CGI-79 (gi: 118600973)(***), SNIP1 (gi: 21314720), MGC13125 (gi: 14249338)(***)
TREX	complex	transport of mRNA from nucleus		THOC1 (gi: 154448890), THOC2 (gi: 125656165), THOC3 (gi: 14150171), THOC5 (gi: 259016156), THOC6 (gi: 31543164)
step 2 factors	free	assistance of catalysis	hPRP22 (gi: 4826690), hSlu7 (gi: 27477111), hPRP18 (gi: 4506123)	hPRP16 (gi: 17999539)
SR	free	recognition	9G8 (gi: 72534660), SF2/ASF (gi: 5902076), SRp30c (gi: 4506903), hTra-2 beta (gi: 4759098), SRp38 (gi: 16905517)	SC35 (gi: 47271443), SRp54 (gi: 8134672), SRp46 (gi: 15055543), SRp20 (gi: 4506901), SRp40 (gi: 86991438), SRp55 (gi: 20127499), SRp75 (gi: 21361282), hTra-2 alpha (gi: 9558733)
SRm160/300	free	recognition		SRM160 (gi: 42542379), SRM300 (gi: 118572613)
hnRNP	free	recognition	hnRNP A1 (gi: 288558857), hnRNP A3 (gi: 34740329), hnRNP AB (gi: 21757498), hnRNP C (gi: 117189975), PCBP1 (gi: 222352151), hnRNP U (gi: 74136883)	hnRNP D (gi: 14110420), hnRNP A0 (gi: 5803036), hnRNP A2/B1 (gi: 133257), hnRNP G (gi: 56699409), hnRNP G-T (gi: 153252068), hnRNP K (gi: 14165435), hnRNP M (gi: 14141152), RALY (gi: 8051631), PCBP2 (gi: 193083108), E1B-AP5 (gi: 21536326), hnRNP R (gi: 5031755), hnRNP Q (gi: 228008291), hnRNP F (gi: 148470406), hnRNP H1 (gi: 5031753), hnRNP H2 (gi: 9624998), hnRNP H3 (gi: 14141157)
A-complex	free		TRAP150 (gi: 167234419), LUCA15 (gi: 13124794), CCAR1 (gi: 46852388)	SF4 (gi: 33469964), BBP (gi: 42544130), RBM10 (gi: 20127479), FBP11 (gi: 151301228), RED120 / S164 (gi: 55741709), p68 (gi: 4758138), p72 (gi: 3122595), DDX9 (gi: 100913206), TLS/FUS (gi: 544357), SPF31 (gi: 112293277), TIA1 (gi: 77695912), LUC7B1 (gi: 41393554), NIPP1 (gi: 13699256), ELAV-like 1 (gi: 38201714), RNPC2 (gi: 10635692), NRIP2 (gi: 13899327), PPP1CA (gi: 4506003), ZNF207 (gi: 4508017…
B-complex	free		MFAP1 (gi: 50726968), RED (gi: 125988409), hSmu-1 (gi: 109948304), PRPF38A (gi: 24762236), ZMAT2 (gi: 21389511), FBP21 (gi: 6005948)	hPRP4-Kinase (gi: 89276756), PRPF38B (gi: 166235169), TFIP11 (gi: 8393259), RBM4 (gi: 93277122), CCDC55 (gi: 14149807), DNAJ homolog (gi: 4504511), CCDC49 (gi: 8923271), DnaJ homolog (gi: 7662146), UBL5 (gi: 13236510), PABP2 (gi: 4758876), hsp27 (gi: 4504517)
B-act complex	free		NY-CO-10 (gi: 64276486), MGC23918 (gi: 238231397), CCDC16 (gi: 145309298), GPKOW (gi: 15811782), Cyp-60 (gi: 47678627), RNF113A (gi: 5902158), hPRP17 (gi: 7706657), hPRP2 (gi: 255982614), KIAA1604 (gi: 55749769), PPIase-like 3b (gi: 19557636)	PRCC (gi: 40807447)
C-complex	free		Abstrakt (gi: 21071032), PPWD1 (gi: 24308049), DDX35 (gi: 20544129), FLJ35382 (gi: 21751360), NOSIP (gi: 7705716), XAP-5 (gi: 4758220), HSPC220 (gi: 7706557), FLJ22965 (gi: 11545813), GCIP p29 (gi: 46371998), NY-REN-24 (gi: 126723149)	MORG1 (gi: 153791298), Q9BRR8 (gi: 21361684), SRCyp (gi: 42560244), PISSLRE (gi: 237858575), DGCR14 (gi: 13027630), FRG1 (gi: 4758404), CCDC130 (gi: 13540614), FAM50B (gi: 6912326), RACK1 (gi: 5174447), DKFZP586O0120 (gi: 6562164), TIP-49 (gi: 4506753), FLJ20094 (gi: 8923106), WDR70 (gi: 8922301), NFKBIL1 (gi: 222352173), JUP (gi: 12056468), FLJ13949 (gi: 156564398), FLJ22626 (gi: 168229156), TTC…
pre-mRNA/mRNA-binding	free	mRNA binding	YB-1 (gi: 34098946), ASR2B (gi: 58331218)	LOC124245 (gi: 255652953), PABP1 (gi: 46367787), DDX3 (gi: 87196351), BCLAF1 (gi: 7661958), HSP70 (gi: 194248072), RBM7 (gi: 9994185), DBPA (gi: 224586882), ELG (gi: 166295179), NF45 (gi: 24234747)
miscellaneous	free			TCERG1 (gi: 21327715), HsKin17 (gi: 13124883), ZCCHC8 (gi: 38044290), KIAA0052 (gi: 193211480), matrin 3 (gi: 11968019), LOC51325 (gi: 22035565), CPSF1 (gi: 56676371), PSF (gi: 4826998), OTT (gi: 47933339), RBM42 (gi: 21359951), RBQ-1 (gi: 33620769), DBP5 (gi: 6005743), BAG2 (gi: 4757834), SON (gi: 21040326)
Footnotes:
Keywords on main functions of protein groups are defined based on (Wahl et al., 2009)(Valadkhan, Jaladat, 2010). Scaffold functions are assumed for all protein complexes in addition to main functions, except in the case of the Sm and Lsm proteins, where the scaffold function is the main function.
Proteins are identified by their NCBI Gene Identification numbers.
(*) Protein U4/U6.U5-27K is consistenly reported as a component of U4/U6.U5 tri-snRNP (Deckert et al., 2006)(Bessonov et al., 2008).
(**) MLN51 is found in the exon-junction structure (PDB ID: 2J0S) (Bono, Ebert, 2006).
(***) CGI-79 and MGC13125 were added to avoid the need to represent the RES complex by a single protein.
Abbreviations: CBP: cap-binding complex; EJC: exon-junction complex; RES: retention-and-splicing complex; B-act complex: B-activated complex.
		HSPC220
		NY-REN-24
