# Supplementary material for: Intrinsic Disorder in the Human Spliceosomal Proteome
Source: PLoS Comput Biol. 2012 Aug 9;8(8):e1002641. doi: 10.1371/journal.pcbi.1002641 (PMC3415423; doi:10.1371/journal.pcbi.1002641)
Supplement: Table S3 — Candidate ULMs, Btz and PRP4 regions in spliceosomal proteins. (XLSX) [file pcbi.1002641.s010.xlsx]

## Sheet: Table S3
Table S3: Candidate ULMs, Btz and PRP4 regions in spliceosomal proteins.
MoRF	Protein	Region	Sequence	Protein group	Abundance
ULM	SF3b155	159-201	...KRKRRWD...	U2, SF3B	Abundant
	SF3b155	289-295	...RKNRWDE...	U2, SF3B	Abundant
	SF3b155	333-340	...KRKSRWDE...	U2, SF3B	Abundant
	SF3b125	930-937	...KRKKSRWD…	U2 snRNP-related	Non-abundant
	U2AF65	84-93	...KKKKVRKYWD...	U2 snRNP-related	Abundant
	HCNGP	252-258	...KRKSKWD...	A-complex	Non-abundant
	SF1	15-25	...KKRKRSRWNQD...	A-complex	Non-abundant
	SF4	380-392	...KRKRKSRWGPEED...	A-complex	Non-abundant
	p68	43-50	...KKKWNLDE...	A-complex	Non-abundant
	p72	39-44	...RKKKWD...	A-complex	Non-abundant
	FBP11	500-505 (*)	...RKRNWE...	A-complex	Abundant
	hSnu23	13-20	...RRKWDKDE...	B-complex	Abundant
	CCAP2	185-191	...KRRWDDD...	hPrp19 / CDC5L	Abundant
	hPrp22	288-292 (*)	...RKRWE...	step 2 factors	Abundant
	RBQ-1	832-839	...RKYREWYE...	miscellaneous	Non-abundant
Btz	MLN51	169-230	...HLDDDEDRKNPAYIPRKGLFFEHDLRGQTQEEEVRPKGRQRKLWKDEGRWEHDKFREDEQAP…	EJC	Non-abundant
	TRAP150	861-955	...QKRNREEEWDPEYTPKSKKYYLHDDREGEGSDKWVSRGRGRGAFPRGRGRFMFRKSSTSPKWAHDKFSGEEGEIEDDESGTENREEKDNIQPTTE…	A-complex	Abundant
	BCLAF1	827-899	...QKRPKEEEWDPEYTPKSKKYFLHDDRDDGVDYWAKRGRGRGTFQRGRGRFNFKKSGSSPKWTHDKYQGDGIVED…	pre-mRNA/mRNA binding	Non-abundant
PRP4	U4/U6-60K	107-137	...EVKACLRALGEPITLFGEGPAERRERLRNIL...	U4/U6 di-snRNP	Abundant
	Prp18	77-115 (**)	...MTLSRQEVIRRLRERGEPIRLFGETDYDAFQRLRKIEIL...	step 2 factors	Abundant
	SF3a66	21-40 (***)	...ESNRDRRERLRQLALETIDI...	U2, SF3A	Abundant
Footnotes:
Entries in bold represent MoRFs confirmed by an experimentally determined structure.
(*) Found in ordered region.
(**) Ordered.
(***) The PRP4 motif is predicted, but only one helix of the full α-β-α motif is present.
	ARS2	78-86	...KRMRRDWDE...	pre-mRNA/mRNA-binding
